# Supplementary material for: Electronic Health Record-Related Safety Concerns: A Cross-Sectional Survey of Electronic Health Record Users
Source: JMIR Med Inform. 2016 May 6;4(2):e13. doi: 10.2196/medinform.5238 (PMC4890731; doi:10.2196/medinform.5238)
Supplement: Multimedia Appendix 5 [file medinform_v4i2e13_app5.xlsx]

## Sheet: Taul1
Arvioi kunkin vaaratekijän kohdalla riskin suuruus numeroasteikolla 1-5 viimeisen 12 kuukauden aikana. Jos vaaratekijä ei ilmene työssäsi, valitse kohta ”ei koske minua”.	Rate all error types and risk factors on this questionnaire in your own working environment during the last 12 months. Rate an overall risk severity as insignificant, low, medium, high and extreme (critical) risk (The questionnaire scale consisted of these values, with “insignificant” corresponding to a value of one and “extreme” to five. Detailed guidance was given in the beginning of the questi…
	The participants were allowed to give their comments after each error type.
1. Potilaan tunnistamisvirhe	1. Incorrect patient identification
Näytöltä tai tulosteista puuttuu potilaan tunnistetietoja. Potilaan tunnistetietoja ovat esim. etu- ja sukunimi, henkilötunnus.	Key patient identifying information is missing from EHR screens or printouts. Patient identification information is eg. first and last name, social security number.
Potilaan tunnistamisen toimintatavat ns. riskikohdissa puuttuvat. Riskikohtia ovat potilaan kutsuminen vastaanotolle, lääkkeenanto, näytteenotto, toimenpide ja kotiuttaminen.	Absence of documented processes and procedures for checking patient ID at essential stages of patient visit (eg. when patients are called back for rooming, medication administration, prior to labs, procedures, at discharge)
Yhteydenotot ATK-apuun ovat lisääntyneet selvästi, koska määräysjärjestelmässä on ongelmia potilaan tunnistamiseen liittyen. Esim. määräykseen tulee väärän potilaan tiedot.	A significant increase in the number of calls made by clinicians to the IT help desk regarding problems with the order entry system.
Virheellinen henkilötiedon kirjaaminen aiheuttaa väärän potilaan tai väärän toimenpiteen/ puolen leikkaamisen.	A wrong site or wrong patient surgery is traced back to an order entered on the wrong patient.
Asiakirjamerkintöjen tarkistamisessa löytyy ennakoitua enemmän vääriä merkintöjä. Esim. tiedot on kirjattu väärälle potilaalle.	Greater than expected number of erroneous notes in th EHR as identified by scan of notes in the system. Eg. notes entered incorrectly on the wrong patient.
	"Nurses use copies of barcode identification bands taped to their clipboards" was omitted during questionnaire´s localization as not existing in Finland.
2. Pitkittynyt potilastietojärjestelmän toimimattomuus (suunniteltu tai suunnittelematon)	2. Extended EHR unavailability (either planned or unplanned)
Potilastietojärjestelmän käyttökatkoa tai katkon jälkeistä käyttöönottoa varten ei ole sovittua toimintatapaa.	Absence of documented EHR downtime or reactivation procedures
Suunnitelluista käyttökatkoista tiedotetaan puutteellisesti.	Absence of notification procedures for scheduled downtimes
Sähköisistä potilasasiakirjoista ei ole paperitulosteita suunnitellun käyttökatkon ajaksi.	No preprinted paper order sheets or clinical documentation forms in clinical care areas.
Tietojen säännöllinen varmuuskopiointi puuttuu. Tämä voi vaarantaa hoidon jatkuvuuden.	No regular off-site back-up of all data required to continue caring for patients.
Tietokoneita, joissa on potilastietoja, ei ole varmistettu varajärjestelmällä. Jos tietokoneeseen tulee vika, varajärjestelmä ei ota tehtävää hoitaakseen.	Critical clinical computing hardware devices are not configured in a redundant manner. Ie. if one device fails, a backup device does not take over the work.
Uusia hoitotietoja puuttuu niiltä tietokoneilta, jotka ovat kytkettyinä varavoimapistorasiaan. Varavoimapistorasioita, joissa sähkönsyöttö on katkeamatonta, on esim.leikkaussaleissa, valvonta- ja teho-osastoilla sähkökatkoon varautumiseksi.	Recent patient data are not available on a stand-alone computer connected to the "red" electrical plug in clinical areas. Red electrical plugs with continuous power are installed in eg. operating rooms and ICUs in order to manage power failures.
3. Tietokoneen tuottamien varoitusten tai hälytysten ohittaminen	3. Failure to heed a computer-generated warning or alert
Tietojärjestelmän antamia hälytyksiä ei noudateta, vaikka hälytykset perustuvat hyväksyttyihin ohjeisiin.	Nonadherence to compurter-generated alerts exists even if these are based on recommended guidelines.
Tietojärjestelmä antaa liikaa hälytyksiä.	Too many irrelevant alerts are generated by EHR
Tietojärjestelmä tuottaa häiritseviä viestejä, jotka eivät ole potilaan hoidon kannalta tärkeitä. Esim. ponnahdusikkuna, jossa lukee "oletko varma, että haluat lähettää tämän määräyksen sähköisessä muodossa?".	Intrusive alerts used to present information that is not critical are generated by EHR. Eg. a pop-up message reading "Are you sure you want to send this prescription as an e-script?".
Potilastyössä olevat jäävät töihin työajan jo päätyttyä, jotta he saavat kaikki tietojärjestelmähälytysten aiheuttamat työt tehdyiksi. Tällaisia töitä ovat esim. lääkemääräysten täydennykset, määräysten allekirjoittaminen ja poikkeavien tutkimustulosten käsittely.	Clinicians report staying late after work to complete all the work caused by computer-generated alerts. Eg. prescription refills, orders to sign, abnormal test results.
Potilastietojärjestelmän käyttölokeista ilmenee, että yli 20% kaikista määräyksistä tuottaa järjestelmähälytyksen. Vain rajatulla joukolla työntekijöistä on pääsy käyttölokitietoihin.	EHR usage logs show that more than 20% of orders entered generate alerts. Only a limited amount of clinicians have acces to these logs.
4. Järjestelmien väliset rajapintaongelmat	4. System-to-system interface errors
Määräyksiä tai tutkimustuloksia katoaa tietojärjestelmien välillä.	Orders or test results are repoorted to be missing.
Virhelokissa on määräyksiä tai tutkimustuloksia, jotka eivät ole siirtyneet eri tietojärjestelmäosien välillä. Virhelokilla tarkoitetaan tietojärjestelmän virheellisten käyttötapahtumien luetteloa, johon on pääsy vain rajatulla joukolla työntekijöistä.	The error log of the interface between components of an EHR contains orders or test results that were not able to be transmitted automatically between different components of the EHR-system. An error log is a file recording user events and an access to these logs is restricted.
Laboratoriotulokset ovat puutteellisia. Esim. puutteellinen mitta-asteikko, viitearvo tai kommentit.	Laboratory reports in the EHR are reported to be incomplete. Eg. Missing measurement units, reference ranges or comments.
Potilas on saanut väärän lääkityksen tietojärjestelmän tiedonsiirto-ongelman takia.	Any report of patient receiving incorrect medications due to interface errors.
Luokitellun tiedon ja vapaan tekstin välillä on virheitä tai ristiriitaisuuksia tai kommentit eivät ole siirtyneet järjestelmästä toiseen. Luokiteltu tieto tarkoittaa esim. diagnooseja, toimenpiteitä, jotka valitaan tietojärjestelmän antamalta listalta. Vapaa teksti on ammattihenkilön kirjoittamaa tietoa.	Errors or inconsistencies between the structured data fields and free-text fields or comment fields that fail to transfer from system to system are reported.
Lähetteitä/tutkimustuloksia ei voi lähettää tai vastaanottaa suoraan tietojärjestelmän kautta toiseen organisaatioon/toisesta organisaatiosta.	The organization does not have a method for sending or receiving referrals or test results through a direct interface to the EHR.
5. Ongelmat uusimman potilastiedon löytämisessä tai käyttämisessä	5. Failure to find or use the most recent patient data
Näyttöä joutuu vierittämään joko vaaka- tai pystysuunnassa, jotta potilaan viimeisimmät määräykset tai tutkimustulokset saa esiin.	EHR displays require either horizontal or vertical scrolling to see the most recent orders or test results.
Tietokonenäytöllä olevaa tilaa joutuu laajentamaan, jotta esim. koko määräystekstin pystyy näkemään.	EHR displays require users to widen data display fields or columns, to eg. see the complete text of the order.
Sama tutkimus määrätään uudelleen lyhyen ajan sisällä, koska tarvittavaa tietoa ei löydy.	New diagnostic tests are ordered within a short time of the previous result because the data is not found.
Potilaalle tehdään vääriä hoitotoimia, koska uusia tutkimustuloksia ei löydy.	Clinicians take inappropriate therapeutic actions due to missing recent test results.
Tiedon löytäminen ja käyttäminen on vaikeaa, koska potilastiedot ja tutkimustulokset löytyvät monista eri paikoista potilastietojärjestelmissä. Esim. eri välilehdiltä.	To find and use the patient data is difficult because patient data and diagnostic test results are dispalyed in multiple locations (eg. different tabs) in the EHR.
6. Potilastietojärjestelmän ajanmääritysongelmat	6. EHR time measurement translational challenges
Tutkimuksia ja lääkityksiä määrätään "päivittäin" pitkään sen jälkeen kuin on tarpeellista. Tämä johtuu lopetuspäivämäärän puuttumisesta tietojärjestelmässä. Esimerkiksi aiemmin intuboidun potilaan päivittäinen keuhkokuvamääräys jatkuu ekstuboinnin jälkeen.	Routine tests and medications ordered "daily" continues long after they are clinically indicated. This is due to no stop date is documented in the EHR. Eg. daily chest x-rays for previously intubated patient.
Potilaalle annetaan viiveellä antoaikaherkkiä lääkkeitä (esim. antibiootti), koska ne on määrätty aloitettavaksi seuraavana vakioantoaikana (esim. klo 12). Em. esimerkkitapauksessa lääke pitäisi antaa heti.	Repeated delays in administration of time-sensitive medications (eg. antibiotics) ordered as "next routine administration time" (eg. at 12). In this case the medication should be administered immediately.
Kriittisten lääkkeiden määräys on loppunut automaattisesti. Tietojärjestelmä ei ole antanut hälytystä lääkemääräyksen lopettamisesta.	Critical medications have been cancelled automatically by the EHR with no notice to clinicians.
Tietojärjestelmään ei pysty luomaan tulevia tärkeitä tehtäviä koskevia muistutuksia.	Clinicians are unable to create reminders for future important actions within the EHR.
Kiireellinen-merkintöjä käytetään liikaa. Tällä tarkoitetaan sitä, että yli puolet määräyksistä merkitään kiireellisiksi.	"Urgent" flags on orders are overused. This is that more than 50% of orders are placed as urgent.
7. Väärän kohdan valitseminen valikosta	7. Incorrect item selected from a list of items
Pudotusvalikko tai valintalista ovat liian kapeita, jolloin koko tekstiä ei pysty näkemään kerralla.	Drop-down or static selection lists are too narrow to display the complete text of all items.
Pudotusvalikko tai valintalista on järjestetty siten, että syntyy virhevalintoja. Valintalistan tekstiä on hankala lukea, esim. koko teksti on isoilla kirjaimilla.	Drop-down or static selection lists are sorted in a way inducing errors. Text in the selection list is difficult to read due to consist of all capital letters.
Potilaalle määrätään vääriä lääkkeitä, tutkimuksia tai toimenpiteitä, koska valikosta valitaan väärä kohta. Tällainen tilanne voi syntyä, jos esim. riviväli on liian pieni.	Patient orders for wrong medications, diagnostic tests or therapeutic procedures are detected. This is caused by selecting a an incorrect item from a list of items eg. due to too small font line spacing.
Suuri määrä määräyksistä lopetetaan pian määräämisen jälkeen, koska määräyksessä havaitaan virhe.	A large numbers of orders are discontinued due to a wrong order soon after they are entered.
Potilastietojärjestelmän käyttöliittymässä on monipolvisia tai "ulos aukeavia" alivalikkoja. Em. valikot ovat toisen tai kolmannen vaiheen valikkoja, jotka aukeavat ensisijaisesta valikosta käsin. Alivalikko ei saa peittää potilaan tunnistetietoja.	The EHR user interface has multiple cascading or fly-out submenus. These are secondary or tertiary menus displayed on demand within the primary menu. A submenu must not hide patient identification details.
8. Keskeneräiset, puutteelliset ja puuttuvat määräykset	8. Open, incomplete or missing orders
Järjestelmään jää suuri määrä purkamattomia saneluja, vahvistamattomia määräyksiä tai hoitoyhteenvetoja.	A large number of incomplete dictated notes, unsigned orders and discharge summaries appear in computer logs.
Järjestelmä hävittää lääkäreiden tekemiä määräyksiä.	The system is losing physicians´ orders.
Osa ammattihenkilöistä antaa mieluummin suullisia määräyksiä sen sijaan, että kirjaisi määräykset järjestelmään. Suullisella määräyksellä halutaan varmistua, että määräykset tulevat toteutetuiksi.	Some providers use a high percentage of verbal orders, rather than entering them into computer. Verbal orders are used to ensure that orders are carried out.
	"Orders requiring co-signature in a queue that are overdue according to the organizations´s policy" was omitted during questionnaire´s localization in Finland.
